# Supplementary material for: Distribution Characteristics of Nitrogen-Cycling Microorganisms in Deep-Sea Surface Sediments of Western South China Sea
Source: Microorganisms. 2024 Sep 16;12(9):1901. doi: 10.3390/microorganisms12091901 (PMC11434414; doi:10.3390/microorganisms12091901)
Supplement: Supplementary file 1 [file microorganisms-12-01901-s001.zip]

Archive with 1 entries (1 files):
- microorganisms-3190789-supplementary.pdf
